# Supplementary material for: A high-resolution in vivo magnetic resonance imaging atlas of the human hypothalamic region
Source: Sci Data. 2020 Sep 15;7:305. doi: 10.1038/s41597-020-00644-6 (PMC7492465; doi:10.1038/s41597-020-00644-6)
Supplement: Supplementary file 1 — Supplementary Table 1 [file 41597_2020_644_MOESM1_ESM.xlsx]

## Sheet: intra_rater_reliability
Supplementary Table 1: Evaluation of within-rater variability based on Dice similarity coefficients (DSC) and Hausdorff distances
Label	Name	Rater1_DICE	Rater1_hausdorff	Rater2_DICE	Rater2_hausdorff	Rater1-2_DICE	Rater1-2_hausdorff
21	R_Pa	0.608359	1.27475	0.818294	1.87083	0.539489	1.52069
25	R_LH	0.695306	2.136	0.660124	3.31507	0.641681	2.3184
29	R_AN	0.478689	1.1726	0.781395	1	0.454874	1.90394
45	R_SO	0.547243	1.25	0.727273	1.22474	0.614343	2.06155
