# Supplementary material for: A high-resolution in vivo magnetic resonance imaging atlas of the human hypothalamic region
Source: Sci Data. 2020 Sep 15;7:305. doi: 10.1038/s41597-020-00644-6 (PMC7492465; doi:10.1038/s41597-020-00644-6)
Supplement: Supplementary file 2 — Supplementary Table 2 [file 41597_2020_644_MOESM2_ESM.xlsx]

## Sheet: Volumes_dice
Supplementary Table 2: DICE similarity coefficients and Hausdorff distances.
Label	Name	Structure	Hemisphere	mean_DSC_L_R	DSC	mean_Hausdorff_L_R(mm)	Hausdorff_distance(mm)
1	R_ant_comm	ant_comm	Right_hemisphere	0.887181	0.916441	0.875	0.75
2	L_ant_comm	ant_comm	Left_hemisphere		0.857921		1
3	R_diagonal_band	DB	Right_hemisphere	0.854564	0.855932	0.674793	0.559017
4	L_diagonal_band	DB	Left_hemisphere		0.853195		0.790569
5	R_fornix	fornix	Right_hemisphere	0.911736	0.910264	0.902979	0.895285
6	L_fornix	fornix	Left_hemisphere		0.913208		0.910673
7	R_MT	MT	Right_hemisphere	0.661258	0.671823	1.75977	2.27586
8	L_MT	MT	Left_hemisphere		0.650694		1.24367
9	R_MM	MM	Right_hemisphere	0.883171	0.891859	1.16355	1.23737
10	L_MM	MM	Left_hemisphere		0.874484		1.08972
13	R_STN	STN	Right_hemisphere	0.793206	0.807	4.81569	1.1726
14	L_STN	STN	Left_hemisphere		0.779412		3.45877
15	R_SN	SN	Right_hemisphere	0.795837	0.782581	3.16041	3.26917
16	L_SN	SN	Left_hemisphere		0.809093		3.05164
17	R_RN	RN	Right_hemisphere	0.863074	0.907153	1.41572	1.24426
18	L_RN	RN	Left_hemisphere		0.818996		1.58718
19	R_MPO	MPO	Right_hemisphere	0.919786	0.930481	1	1
20	L_MPO	MPO	Left_hemisphere		0.909091		1
21	R_Pa	Pa	Right_hemisphere	0.918668	0.935519	1.00844	1.125
22	L_Pa	Pa	Left_hemisphere		0.901818		0.891881
23	R_DPEH	DPEH	Right_hemisphere	0.838686	0.793651	0.808947	1.15139
24	L_DPEH	DPEH	Left_hemisphere		0.883721		0.466506
25	R_LH	LH	Right_hemisphere	0.497696	0.438367	2.35251	1.03078
26	L_LH	LH	Left_hemisphere		0.557024		3.67423
27	R_VM	VM	Right_hemisphere	0.497252	0.483193	1.5076	1.54616
28	L_VM	VM	Left_hemisphere		0.511312		1.46903
29	R_AN	AN	Right_hemisphere	0.462989	0.419192	1.37304	1.31041
30	L_AN	AN	Left_hemisphere		0.506787		1.43566
31	R_Pe	Pe	Right_hemisphere	0.633953	0.66092	1.22777	1.34687
32	L_Pe	Pe	Left_hemisphere		0.606987		1.10866
33	R_BNST	BNST	Right_hemisphere	0.49654	0.499449	1.58405	1.11803
34	L_BNST	BNST	Left_hemisphere		0.493631		2.05006
35	R_NBM	NBM	Right_hemisphere	0.462392	0.473738	2.15762	1.80278
36	L_NBM	NBM	Left_hemisphere		0.451045		2.51247
37	R_DM	DM	Right_hemisphere	0.461523	0.462312	0.921226	1.01035
38	L_DM	DM	Left_hemisphere		0.460733		0.832107
41	R_ZI	ZI	Right_hemisphere	0.432485	0.47636	2.17701	1.87083
42	L_ZI	ZI	Left_hemisphere		0.38861		2.48319
43	R_ITP	ITP	Right_hemisphere	0.656068	0.602459	3.3121	2.19374
44	L_ITP	ITP	Left_hemisphere		0.709677		4.43045
45	R_SO	SO	Right_hemisphere	0.570347	0.420233	1.66217	1.78078
46	L_SO	SO	Left_hemisphere		0.720461		1.54356
47	R_SC	SC	Right_hemisphere	0.644138	0.447368	0.895285	1
48	L_SC	SC	Left_hemisphere		0.840909		0.790569
49	R_TM	TM	Right_hemisphere	0.652828	0.764192	1.534	1.443
50	L_TM	TM	Left_hemisphere		0.541463		1.625
51	R_PH	PH	Right_hemisphere	0.463674	0.405797	2.47406	2.59808
52	L_PH	PH	Left_hemisphere		0.521552		2.35005
53	R_AHA	AHA	Right_hemisphere	0.62517	0.714491	1.95923	1.88746
54	L_AHA	AHA	Left_hemisphere		0.535849		2.03101
