# Supplementary material for: A high-resolution in vivo magnetic resonance imaging atlas of the human hypothalamic region
Source: Sci Data. 2020 Sep 15;7:305. doi: 10.1038/s41597-020-00644-6 (PMC7492465; doi:10.1038/s41597-020-00644-6)
Supplement: Supplementary file 4 — Supplementary Table 4 [file 41597_2020_644_MOESM4_ESM.xlsx]

## Sheet: Average_left_right_hemispheric_
Supplementary Table 4: Average left and right hemispheric hypothalamic volumes normalized by hemispheric brain volume
	Name	Abbreviation
			Mean(L_R)	SD	Left	SD	Right	SD
Gray matter	Anterior hypothalamic area	AHA	4.4199e-05	6.45985e-06	4.6309e-05	6.80973e-06	4.20721e-05	6.30798e-06
	Arcuate nucleus	AN	3.87308e-05	5.7657e-06	3.98108e-05	5.87534e-06	3.76211e-05	5.81185e-06
	Bed nucleus of the stria terminalis	BNST	0.000159881	2.2142e-05	0.000166548	2.32182e-05	0.000153192	2.18185e-05
	Dorsal periventricular nucleus	DP	4.06574e-06	7.50816e-07	3.66678e-06	6.79558e-07	4.45102e-06	8.22164e-07
	Dorsomedial hypothalamic nucleus	DM	1.67729e-05	2.30911e-06	1.46105e-05	2.03867e-06	1.89239e-05	2.66494e-06
	Lateral hypothalamus	LH	0.000242995	3.15768e-05	0.000261432	3.40982e-05	0.000224522	2.96688e-05
	Mammillary bodies	MM	0.000103499	1.62346e-05	9.87907e-05	1.54883e-05	0.0001082	1.72513e-05
	Medial preoptic nucleus	MPO	1.2523e-05	1.82746e-06	1.31806e-05	1.92541e-06	1.18505e-05	1.75773e-06
	Nucleus basalis of Meynert	NBM	7.19792e-05	1.15881e-05	6.76868e-05	1.11419e-05	7.62486e-05	1.24317e-05
	Paraventricular nucleus	PA	5.59995e-05	8.07481e-06	6.20238e-05	8.86256e-06	4.99535e-05	7.39947e-06
	Periventricular nucleus	PE	2.76527e-05	4.19324e-06	2.80742e-05	4.23308e-06	2.72165e-05	4.25257e-06
	Posterior hypothalamus	PH	3.67333e-05	4.74572e-06	3.45583e-05	4.54454e-06	3.88827e-05	5.11726e-06
	Red nucleus	RN	0.000321406	4.77122e-05	0.00031523	4.73708e-05	0.000327561	4.91456e-05
	Substantia nigra	SN	0.000966555	0.000130132	0.00101465	0.000136917	0.0009184	0.000125267
	Subthalamic nucleus	STN	0.000140148	2.0782e-05	0.000133193	2.00894e-05	0.000147082	2.19716e-05
	Suprachiasmatic nucleus	SCh	6.99817e-06	1.21831e-06	7.26277e-06	1.31664e-06	6.71906e-06	1.24742e-06
	Supraoptic nucleus	SO	2.33178e-05	3.35742e-06	2.23546e-05	3.41195e-06	2.42822e-05	3.58634e-06
	Tuberomammillary nucleus	TM	3.50759e-05	5.04322e-06	3.44592e-05	4.96927e-06	3.56933e-05	5.27319e-06
	Ventromedial hypothalamus	VM	4.49073e-05	6.57318e-06	4.0278e-05	5.94613e-06	4.95425e-05	7.42783e-06
	Zona incerta	ZI	0.000105029	1.57388e-05	9.91871e-05	1.529e-05	0.000110879	1.66134e-05
White matter	Anterior commissure	ac	incomplete segmentation
	Diagonal band of broca	dB	4.73439e-05	6.50235e-06	5.61909e-05	7.9848e-06	3.84716e-05	5.20231e-06
	Fornix	fx	incomplete segmentation
	Inferior thalamic peduncle	ithp	incomplete segmentation
	Mammillothalamic tract	mt	incomplete segmentation
