# Supplementary material for: A high-resolution in vivo magnetic resonance imaging atlas of the human hypothalamic region
Source: Sci Data. 2020 Sep 15;7:305. doi: 10.1038/s41597-020-00644-6 (PMC7492465; doi:10.1038/s41597-020-00644-6)
Supplement: Supplementary file 5 — Supplementary Table 5 [file 41597_2020_644_MOESM5_ESM.xlsx]

## Sheet: Average_relative_hypothalamic_v
Supplementary Table 5: Average gender-specific hypothalamic volumes normalized by total brain volume
	Name	Abbreviation		Mean relative volume
				Overall	SD	Male	SD	Female	SD		Percent males larger
Gray matter	Anterior hypothalamic area	AHA		2.20979e-05	3.22969e-06	2.2041e-05	2.81011e-06	2.21494e-05	2.83986e-06		-0.490535
	Arcuate nucleus	AN		1.9364e-05	2.88264e-06	1.90996e-05	2.57375e-06	1.96132e-05	2.70318e-06		-2.65282
	Bed nucleus of the stria terminalis	BNST		7.99348e-05	1.10702e-05	8.02195e-05	9.12629e-06	7.96603e-05	9.31686e-06		0.699496
	Dorsal periventricular nucleus	DP		2.03272e-06	3.75381e-07	2.06819e-06	3.41415e-07	1.99701e-06	3.11321e-07		3.5015
	Dorsomedial hypothalamic nucleus	DM		8.38586e-06	1.15447e-06	8.15457e-06	1.08334e-06	8.61829e-06	1.09342e-06		-5.52973
	Lateral hypothalamus	LH		0.000121489	1.57872e-05	0.000121137	1.34268e-05	0.000121841	1.31059e-05		-0.579319
	Mammillary bodies	MM		5.17459e-05	8.11672e-06	5.2486e-05	6.848e-06	5.10187e-05	6.60609e-06		2.83556
	Medial preoptic nucleus	MPO		6.26107e-06	9.13662e-07	6.25053e-06	7.94447e-07	6.27199e-06	7.89693e-07		-0.342782
	Nucleus basalis of Meynert	NBM		3.5987e-05	5.79361e-06	3.67875e-05	4.98992e-06	3.51945e-05	4.27497e-06		4.42657
	Paraventricular nucleus	PA		2.79977e-05	4.03711e-06	2.76218e-05	3.69648e-06	2.83682e-05	3.63715e-06		-2.66595
	Periventricular nucleus	PE		1.38253e-05	2.09647e-06	1.37682e-05	1.88435e-06	1.39943e-05	1.95145e-06		-1.63504
	Posterior hypothalamus	PH		1.83653e-05	2.37269e-06	1.80884e-05	2.12071e-06	1.86337e-05	2.10332e-06		-2.96908
	Red nucleus	RN		0.000160691	2.38544e-05	0.000162146	2.02551e-05	0.000159252	1.9393e-05		1.80078
	Substantia nigra	SN		0.000483242	6.50613e-05	0.000485578	5.37729e-05	0.000480938	5.22185e-05		0.960063
	Subthalamic nucleus	STN		7.00687e-05	1.03903e-05	7.10932e-05	8.6273e-06	6.90526e-05	8.08676e-06		2.91222
	Suprachiasmatic nucleus	SCh		3.49883e-06	6.09108e-07	3.41415e-06	5.71214e-07	3.58399e-06	5.99863e-07		-4.8542
	Supraoptic nucleus	SO		1.1658e-05	1.67859e-06	1.1595e-05	1.50354e-06	1.17315e-05	1.4503e-06		-1.17099
	Tuberomammillary nucleus	TM		1.75367e-05	2.52143e-06	1.76026e-05	2.11415e-06	1.74796e-05	2.14888e-06		0.70153
	Ventromedial hypothalamus	VM		2.2452e-05	3.28635e-06	2.22511e-05	2.88233e-06	2.26581e-05	3.03728e-06		-1.81294
	Zona incerta	ZI		5.25108e-05	7.86883e-06	5.33199e-05	6.59851e-06	5.17173e-05	6.07456e-06		3.05185
White matter	Anterior commissure	ac		incomplete segmentation
	Diagonal band of broca	dB		2.36702e-05	3.25094e-06	2.38531e-05	2.65253e-06	2.34934e-05	2.59688e-06		1.51977
	Fornix	fx		incomplete segmentation
	Inferior thalamic peduncle	ithp		incomplete segmentation						average	-0.10924
	Mammillothalamic tract	mt		incomplete segmentation						stdev	2.67281
